# Supplementary material for: Structural and Immunological Characterization of Novel Recombinant MOMP-Based Chlamydial Antigens
Source: Vaccines (Basel). 2017 Dec 25;6(1):2. doi: 10.3390/vaccines6010002 (PMC5874643; doi:10.3390/vaccines6010002)
Supplement: Supplementary File 1 [file vaccines-06-00002-s001.zip]

Archive with 1 entries (1 files):
- Madico et al. - supplemental figures 12 01 17.pptx
